# Supplementary material for: Pre-Diagnosis Diet Predicts Response to Exclusive Enteral Nutrition and Correlates with Microbiome in Pediatric Crohn Disease
Source: Nutrients. 2024 Apr 2;16(7):1033. doi: 10.3390/nu16071033 (PMC11013084; doi:10.3390/nu16071033)
Supplement: Supplementary file 1 [file nutrients-16-01033-s001.zip]

Archive with 1 entries (1 files):
- nutrients-2932483-supplementary.pdf
